# Supplementary material for: Systematic Investigation on Supported Gold Catalysts Prepared by Fluorine-Free Basic Etching Ti3AlC2 in Selective Oxidation of Aromatic Alcohols to Aldehydes
Source: Materials (Basel). 2023 Apr 16;16(8):3139. doi: 10.3390/ma16083139 (PMC10143880; doi:10.3390/ma16083139)
Supplement: Supplementary file 1 [file materials-16-03139-s001.zip]

Archive with 1 entries (1 files):
- materials-2322462-supplementary.pdf
